# Supplementary material for: A T cell receptor targeting a recurrent driver mutation in FLT3 mediates elimination of primary human acute myeloid leukemia in vivo
Source: Nat Cancer. 2023 Oct 2;4(10):1474–90. doi: 10.1038/s43018-023-00642-8 (PMC10597840; doi:10.1038/s43018-023-00642-8)
Supplement: Supplementary file 3 — Statistical source data for Fig. 1. [file 43018_2023_642_MOESM3_ESM.xlsx]

## Sheet: Fig. 1f
		log	FLT3 MT (D835Y)				FLT3 WT
	-7	1e-07	100	97.6998	96.2514	100	3.73889	9.83454	2.77839	1.88172
	-8	1e-08	100	97.6594	97.7949	100	2.14444	2.65133	0.874678	0.892473
	-9	1e-09	85.9444	100	87.7986	100	2.02778	1.67474	0.830577	0.924731
	-10	1e-10	28.0556	62.5101	26.4976	95.9857	1.82222	1.6021	0.826902	1.19713
	-11	1e-11	6.09444	7.55851	3.11283	46.81	1.95	1.50121	0.93348	1.35842
	-12	1e-12	2.08333	1.89669	1.45902	6.50538	1.86111	1.44471	0.705623	1.26882
	-13	1e-13	2.02222	1.06134	2.67916	1.93548	1.98889	1.50928	0.867328	1.29749

## Sheet: Fig. 1g
	Cell Line	- Peptide			+FLT3D/Y Peptide
	BV173	0.193548	0.16129	0.129032	93.9785	89.4624	93.871
	HaCaT	0.129032	0.1	0.1	91.2903	91.1828	100
	UT-7	1.2	1.03333	0.783333	32.8333	35.5	35.1667
	CHP-212	0.285714	0.157143	0.157143	87.8571	96.1429	88
	OCI-M2	0.583333	0.566667	0.466667	32.3333	34.5	33.5
	EBV-LCL	0.5	0.557143	0.771429	76.4286	78	75.2857
	U-2 OS	0.1	0.1	0.1	100	100	96.7742
	FM6	0.193548	0.236559	0.182796	94.086	84.6237	89.8925
	U-87 MG	0.385714	0.7	0.471429	100	100	100
	HeLa	0.150538	0.129032	0.247312	87.7419	90.1075	91.0753
	K562	1.81667	2.2	2.33333	100	93.6667	100
	HEL	2.08333	2.01667	2.2	77	80.1667	81.5
	MCF-7	0.3	0.314286	0.442857	50.4286	51.5714	46.5714
	COLO 668	0.1	0.1	0.185714	26.4286	32.5714	30.4286
	T2	0.1	0.1	0.1	69	71.7143	67.2857
	Hep G2	0.1	0.1	0.11	45.1429	43.2857	54.4286
	HCT 116	0.528571	0.542857	0.442857	100	100	100
	RD	0.371429	0.257143	0.385714	95.4286	88.8571	96.7143
	EA.hy926	0.328571	0.314286	0.314286	100	100	100
	Daoy	0.1	0.1	0.107527	90.8602	92.2581	88.4946
	HEK293	0.3	0.271429	0.271429	68.5714	70.8571	65.5714
	RS4;11	0.1	0.1	0.1	86.6667	88.172	89.6774
	Caco-2	0.3	0.642857	0.1	72	61.8571	52.5714
	MV-4-11	0.129032	0.1	0.1	70.9677	71.5054	63.7634
	EoL-1	0.204301	0.182796	0.1	78.0645	76.5591	76.8817
	MOLM-13	0.1	0.1	0.1	69.7849	74.4086	65.0538

## Sheet: Fig. 1h
		A	C	D	E	F	G	H	I	K	L	M	N	P	Q	R	S	T	V	W	Y
	Y	20528.3	411.237	0	0	34770.8	4968.65	9258.68	21931.2	0	23108	29790.7	3972.45	1616.05	20889.4	0	13501.8	11157.8	19878.9	129.318	25132.8
	I	1350.74	0	0	0	0	0	22.3356	25132.8	0	6602.57	11085.5	34.6658	30.3211	0	209.582	438.873	2492.32	14051.1	0	0
	M	994.693	4123.08	1909.18	10073.4	5712.91	10535.9	9410.8	2971.8	8955.27	25132.8	12690.1	2010.97	10073.4	3673.81	16970.6	11396.6	7650.92	8955.27	11366.5	11366.5
	S	101.222	5018.31	0	0	0	22.3356	0	0	0	12.9025	4.16863	8502.02	1134.98	0	0	25132.8	11157.8	0	0	0
	D	17.2632	0	25132.8	0.2977	0	0	0	0	38.0864	0	4.16863	0	1083.97	0	8.66328	0	0	0	4.16863	0
	S	13367	6673.28	12.8529	6.80815	50.7642	0	0	25011.2	0	33.8694	4090.47	0	0	12.8529	0	25132.8	16766.7	23108.8	0	0
	N	26669	838.577	7523.63	0	27063.2	11630.7	34500	5555.12	21.2459	407.754	17710.5	25132.8	0	20644.4	0	18343.3	9838.07	10249.8	17710.5	20322.7
	Y	0	0	0	0	0	0	0	0	50.7642	0	21.2459	29.6571	0	3143.57	0	0	0	0	0	25132.8
	V	7068.88	5241.62	0.2977	0	0	0.2977	0	11019.6	0	1288.73	0	17.0471	0	0	8.66328	192.851	4564.56	25132.8	0	0.2977
		A	C	D	E	F	G	H	I	K	L	M	N	P	Q	R	S	T	V	W	Y
	Y	20528.3	411.237	0	0	34770.8	4968.65	9258.68	21931.2	0	23108	29790.7	3972.45	1616.05	20889.4	0	13501.8	11157.8	19878.9	129.318	25132.8
	I	1350.74	0	0	0	0	0	22.3356	25132.8	0	6602.57	11085.5	34.6658	30.3211	0	209.582	438.873	2492.32	14051.1	0	0
	M	994.693	4123.08	1909.18	10073.4	5712.91	10535.9	9410.8	2971.8	8955.27	25132.8	12690.1	2010.97	10073.4	3673.81	16970.6	11396.6	7650.92	8955.27	11366.5	11366.5
	S	101.222	5018.31	0	0	0	22.3356	0	0	0	12.9025	4.16863	8502.02	1134.98	0	0	25132.8	11157.8	0	0	0
	D	17.2632	0	25132.8	0.2977	0	0	0	0	38.0864	0	4.16863	0	1083.97	0	8.66328	0	0	0	4.16863	0
	S	13367	6673.28	12.8529	6.80815	50.7642	0	0	25011.2	0	33.8694	4090.47	0	0	12.8529	0	25132.8	16766.7	23108.8	0	0
	N	26669	838.577	7523.63	0	27063.2	11630.7	34500	5555.12	21.2459	407.754	17710.5	25132.8	0	20644.4	0	18343.3	9838.07	10249.8	17710.5	20322.7
	Y	0	0	0	0	0	0	0	0	50.7642	0	21.2459	29.6571	0	3143.57	0	0	0	0	0	25132.8
	V	7068.88	5241.62	0.2977	0	0	0.2977	0	11019.6	0	1288.73	0	17.0471	0	0	8.66328	192.851	4564.56	25132.8	0	0.2977

## Sheet: Fig. 1i
	Peptides	Peptide Sequence	γ-IFN - pg/ml
	FLT3 D/Y	YIMSDSNYV	40710.3
	1	TMINDSDYV	47.1553
	2	FLKNDMIYA	78.999
	3	SLISDSAYV	60.8207
	4	YTGTDTQYV	24.3172
	5	ITINDVVYV	38.0295
	6	STQTDIFYT	10.576
	7	GVGTDTNYV	83.5361
	8	AMMCDIIYA	69.9158
	9	SINNDTTYC	56.2686
	10	QIYTDIIYI	74.4589
	11	AVISDAMYI	4478.8
	12	YITSDMFYV	35755.3
	13	FLSNDAAYT	60.8207
	14	VLTSDMAYV	1.39879
	15	AVDNDSFYV	11814.4
	16	FVDSDSTYC	28.8911
	17	SVSTDTIYA	15.1596
	18	MVQTDMQYV	28.8911
	19	MVQTDMQYT	78.999
	20	QTKSDSNYI	146.76
	21	HLRNDSHYV	56.2686
	22	LTTSDIDYA	15.1596
	23	HVWTDTHYV	56.2686
	24	ALSNDTVYV	128.751
	25	LTCTDCGYC	28.8911
	26	ALFTDTGYI	47.1553
	27	VTGTDSQYC	56.2686
	28	GLESDVAYA	19.74

## Sheet: Fig. 1j
		H20			LZTR1			MED1			PRADC1			FLT3WT			FLT3D/Y
+ TCRFLT3D/Y cells		17.1812	18.4992	11.3214	52.4081	9.74055	9.28142	81.89	73.6869	84.1783	28.5771	33.947	31.9321	18.4992	28.5771	25.0195	10373.5	9458.71	7137.55
