# Supplementary material for: A T cell receptor targeting a recurrent driver mutation in FLT3 mediates elimination of primary human acute myeloid leukemia in vivo
Source: Nat Cancer. 2023 Oct 2;4(10):1474–90. doi: 10.1038/s43018-023-00642-8 (PMC10597840; doi:10.1038/s43018-023-00642-8)
Supplement: Supplementary file 4 — Statistical source data for Fig. 2. [file 43018_2023_642_MOESM4_ESM.xlsx]

## Sheet: Fig. 2a
	Pt.1			Pt.2			Pt.3			Pt. 4			Pt. 5			Pt. 6			Pt. 7			Pt. 8
% myeloid cells	96.2	96.3	96.1	95.3	96.5	94.9	91.8	93.2	93	83.1	83.5		63.9	64.3	62.6	85.6	84.8	84.5	90.1			86.8	88.6	87.1

## Sheet: Fig. 2b
												Pt.=Patient
			Pt.1	Pt.2	Pt.3	Pt.4	Pt.5	Pt.6	Pt.7	Pt.8
	% Variant allele frequency (VAF)		45.84	47.14	38.9	27.8	25.98	46.2	46.5	44

## Sheet: Fig. 2d
		% myeloid cells								% CD3 T cells								% CD19 B cells
		TCR 1G4			TCR FLT3D/Y					TCR 1G4			TCR FLT3D/Y					TCR 1G4			TCR FLT3D/Y
	Patient 1	100	97.4914	110.005	8.34568	8.29703	7.28138		Patient 1	122.747	97.4249	100	70.1049	88.9868	86.2661		Patient 1	132.331	82.7068	100	91.2621	43.6364	39.0977
	Patient 2	91.8463	112.272	100	3.83913	3.82318	3.99306		Patient 2	92.5926	100	102.339	89.9649	128.655	111.238		Patient 2	64.4737	100	104.386	68.7075	65.3509	55.4622
	Patient 3	111	100	96	8.05683	10.9022	9.39362		Patient 3	105.106	92.6023	100	103.34	90.4449	81.8103		Patient 3	110.694	100	92.1965	99.4778	80.0578	79.9373
	Patient 4	84.0271	100	105.158	15.4758	12.6823	10.0662		Patient 4	99.5168	100	111.113	106.448	93.5833	84.9191		Patient 4	100	92.4856	105.78	139.884	100.625	45.3552
	Patient 5	100	93.7393	108.452	46.642	40.8318	43.6106		Patient 5	100	96	103.714	111.714	107.961	100.344		Patient 5	100	74.6803	108.951	110.23	110.274	91.5493
	Patient 6	105.062	101.755	100	1.30241	1.86081	1.86317		Patient 6	100	97.8753	108.64	88.6686	100.289	85.3977		Patient 6	107.935	86.9454	100	66.7194	86.0648	68.686
	Patient 7	87.4138	100	107.94	9.16514	10.7701	11.0094		Patient 7								Patient 7						103.139
	Patient 8	111.782	100	99.0699	100.473	108.864	100.037		Patient 8	100	101.232	85.8316	101.027	102.028	112.201		Patient 8	100	103.093	82.9897	124.227	91.5	127.329
	Patient 9	97.1417	103.33	100	107.791	105.974	96.0834		Patient 9	95.1689	105.502	100	116.287	108.035	100.749		Patient 9	100	106.791	99.397	115.496	117.579
	Patient 10	94.7411	104.525	100	97.7194	86.5445	113.168		Patient 10	100	96.608	132.576	104	75.5217	71.132		Patient 10	100	108.333	91.0714	96.2302	75.641	116.993
	Patient 11	81.9518	100	85.3444	103.91	81.2292	103.522		Patient 11	100	96.3728	98.0469	112.5	111.291	100.569		Patient 11	124.599	100	88.77	81.5451	102.139	83.7349
