# Supplementary material for: A T cell receptor targeting a recurrent driver mutation in FLT3 mediates elimination of primary human acute myeloid leukemia in vivo
Source: Nat Cancer. 2023 Oct 2;4(10):1474–90. doi: 10.1038/s43018-023-00642-8 (PMC10597840; doi:10.1038/s43018-023-00642-8)
Supplement: Supplementary file 5 — Statistical source data for Fig. 3. [file 43018_2023_642_MOESM5_ESM.xlsx]

## Sheet: Fig. 3B 
Myeloid cells in PB over time
Timepoint	TCR 1G4							TCR FLT3D/Y
Baseline	33.9032	33.6107	28.4128	35.788	22.8995	22.2222		31.6527	32.1904	20.0103	23.5557	26.3132	21.2005	16.5217
d 2	64.2263	59.8955	56.1253	60.3929	49.5367	61.3898		34.9472	40.3491	35.2529	35.776	34.1229	37.4177	28.157
d 5	48.1713	43.7343	42.4585	39.3384	36.7274	48.6014		34.4082	34.22	32.0056	31.08	26.4096	32.3543	35.7756
d 9	33.5025	34.062	29.5148	32.46	36.2667	35.1871		20.77	13.8868	15.1942	16.843	14.1775	11.1874	10.09
d 14	9.89784	10.8301	15.1224	12.9585	29.1804	9.91479		0.00813736	0.12016	0.0139801	0	0	0.0274236	0.0300571
Note: For figure illistration all values below 0.01 (highlighed in blue) was set to 0,01 for visualisation of the individial mice. For statistics, the real values were used)

## Sheet: Fig. 3D
Myeloid cells in BM and Spleen at terminal
Timepoint	TCR 1G4							TCR FLT3D/Y
Terminal BM	87.4747	94.6537	92.6015	61.4211	97.2371	88.0137		0.041445	0.376483	0.671345	1.05495	0.889863	0.025028	0.399006
Terminal Spleen	5.9699	10.3698	12.4362	6.53332	21.6638	6.11678		0.00275151	0.0419221	0.00986996	0.0188749	0.0214298	0.00644114	0.00764672
Note: For figure illistration all values below 0.01 (highlighed in blue) was set to 0,01 for visualisation of the individial mice. For statistics, the real values were used)

## Sheet: Fig. 3E
Mutated cells in BM at terminal
Timepoint	TCR 1G4							TCR FLT3D/Y
Terminal BM	36.484	47.5563	51.7934	26.3081	55.3748	41.8873		0.010503	0.108521	0.293103	0.335062	0.223972	0.006756	0.195918

## Sheet: Fig. 3F
Mouse MNCs in BM at terminal
Timepoint	TCR 1G4							TCR FLT3D/Y
Terminal BM	4.54165	1.86735	3.51409	15.9875	0.502116	4.44964		41.2322	35.0954	37.9174	33.3531	27.9328	33.6352	34.2027

## Sheet: Fig. 3G
Transduced CD8+ T cells in BM and Spleen at terminal
Timepoint	TCR 1G4							TCR FLT3D/Y
Terminal BM	0.468597	0.117993	0.074412	0.257862	0.085681	0.351949		1.10867	1.0622	1.20057	1.50323	2.26514	0.859315	2.59933
Terminal Spleen	3.72917	6.23405	4.11378	4.40823	4.42745	1.51005		19.4219	13.9058	16.6297	15.5647	15.1982	17.0572	9.5583
