# Supplementary material for: A T cell receptor targeting a recurrent driver mutation in FLT3 mediates elimination of primary human acute myeloid leukemia in vivo
Source: Nat Cancer. 2023 Oct 2;4(10):1474–90. doi: 10.1038/s43018-023-00642-8 (PMC10597840; doi:10.1038/s43018-023-00642-8)
Supplement: Supplementary file 6 — Statistical source data for Fig. 4. [file 43018_2023_642_MOESM6_ESM.xlsx]

## Sheet: Fig. 4C
Myeloid cells in BM, PB and Spleen at terminal
Population	TCR 1G4					TCR FLT3D/Y
BM
CD33+CD34+	5.81527	4.89371	5.28696	1.45514		0.00512156	0.00317809	0.00242289	0.00532499
CD33+CD34-	21.7583	24.2033	26.3618	5.12925		0.895485	2.12478	2.26116	1.36386
PB
CD33+CD34+	0.412027	0.413418	1.34734	0.0174169		0.00724533	0	0	0
CD33+CD34-	4.07613	3.86645	13.4675	0.285004		1.07955	1.69985	3.88013	1.06082
Spleen
CD33+CD34+	0.570889	0.459429	0.320063	0.0262133		0.00466027	0.00227759	0	0.00554831
CD33+CD34-	2.73178	1.50309	1.87588	0.27524		0.874577	0.883706	1.07559	0.732377
Note: For figure illistration all values below 0.01 (highlighed in blue) was set to 0,01 for visualisation of the individial mice. For statistics, the real values were used)

## Sheet: Fig. 4D
Variant allele frequency of FLT3D/Y and WT1H/P mutations in primary patient
Mutation	mean VAF	upper limit	lower limit
FLT3 D/Y	46.14	47.03	45.24
WT1 H/P	45.54	46.39	44.69
Variant allele frequency of FLT3D/Y andd WT1H/P mutation in BM at terminal
Population		TCR 1G4					TCR FLT3D/Y
BM
CD33+CD34+	FLT3 D/Y mutation	50.22	49.73	49.21	50.9		N/A	N/A	N/A	N/A
CD33+CD34-		43.11	40.08	42.86	41.17		0.42	0.16	0.74	0.39
CD33+CD34+	WT1 H/P mutation	50.86	51.12	49.95	50.18		N/A	N/A	N/A	N/A
CD33+CD34-		42.3	39.91	42.77	42.36		0.35	0.41	0.3	0.25

## Sheet: Fig. 4E
Mutated cells in BM at terminal
Population	TCR 1G4					TCR FLT3D/Y
CD33+CD34+	2.93804	2.20908	3.19713	1.07676		N/D	N/D	N/D	N/D
CD33+CD34-	9.95708	8.57528	13.4484	3.20434		0.00372542	0.00387775	0.0144534	0.00481892

## Sheet: Fig. 4F
Transduced CD8+ T cells in BM and Spleen at terminal
Tissue	TCR 1G4					TCR FLT3D/Y
BM	0.143173	0.112011	0.133792	0.0690755		0.446451	0.444693	0.232281	0.587121
Spleen	0.0420593	0.0193531	0.0253719	0.015021		0.217923	0.0937479	0.113542	0.0846192
