# Supplementary material for: A T cell receptor targeting a recurrent driver mutation in FLT3 mediates elimination of primary human acute myeloid leukemia in vivo
Source: Nat Cancer. 2023 Oct 2;4(10):1474–90. doi: 10.1038/s43018-023-00642-8 (PMC10597840; doi:10.1038/s43018-023-00642-8)
Supplement: Supplementary file 7 — Statistical source data for Fig. 5. [file 43018_2023_642_MOESM7_ESM.xlsx]

## Sheet: Fig. 5B 
Myeloid cells in BM at terminal
Timepoint	TCR 1G4					TCR FLT3D/Y
Terminal BM	0.171919	0.081812	0.108477	0.041818		0.001595	0.000331	0	0
Note: For figure illistration all values below 0.01 (highlighed in blue) was set to 0,01 for visualisation of the individial mice. For statistics, the real values were used)

## Sheet: Fig. 5D
Myeloid cells in PB over time
Timetpoint (weeks)	TCR 1G4				TCR FLT3D/Y						No T cells
8 to 12	0	0	0		0	0	0	0	0		0	0.0604595	0.0103983
16 to 17	0.157449	0.048769	0		0	0	0	0.0087604	0		0.329489	0.497122	0.0627834
22 to 24	1.63136	4.26242	0.256107		0	0	0	0	0		2.68719	5.05459	1.92715
26 to 28	7.75681	13.5935	2.89072		0	0	0	0	0		4.91196	7.48766	13.5687
Note: For figure illistration all values below 0.01 (highlighed in blue) was set to 0,01 for visualisation of the individial mice. For statistics, the real values were used)
