# Supplementary material for: A T cell receptor targeting a recurrent driver mutation in FLT3 mediates elimination of primary human acute myeloid leukemia in vivo
Source: Nat Cancer. 2023 Oct 2;4(10):1474–90. doi: 10.1038/s43018-023-00642-8 (PMC10597840; doi:10.1038/s43018-023-00642-8)
Supplement: Supplementary file 8 — Statistical source data for Extended Data Fig. 1. [file 43018_2023_642_MOESM8_ESM.xlsx]

## Sheet: Extended Fig. 1e
				+ peptide												no peptide
			HSCT 1	0.018	0.001	0.01	0.001	0.013	0.001	0.025						0.001	0.001	0.031	0.001	0.031	0.001	0.001
			HSCT 2	0.001	0.001	0.018	0.001	0.001	0.001	0.001	0.001	0.001	0.001	0.001	0.001	0.001	0.001	0.001	0.001	0.001	0.001	0.001	0.001	0.001	0.001	0.001	0.001
			HSCT 3	0.001	0.001	0.001	0.001	0.001	0.001	0.001	0.001	0.001	0.001	0.001		0.001	0.001	0.001	0.049	0.001	0.001	0.001	0.001	0.001	0.001	0.001
			PBMCs	12.7	8.63	7.93										0.67	0.86	0.91
