# Supplementary material for: A T cell receptor targeting a recurrent driver mutation in FLT3 mediates elimination of primary human acute myeloid leukemia in vivo
Source: Nat Cancer. 2023 Oct 2;4(10):1474–90. doi: 10.1038/s43018-023-00642-8 (PMC10597840; doi:10.1038/s43018-023-00642-8)
Supplement: Supplementary file 9 — Statistical source data for Extended Data Fig. 3. [file 43018_2023_642_MOESM9_ESM.xlsx]

## Sheet: Extended Fig. 3c
			mTCRβ							pMHC multimer
% of Transduced cells			81.2	80.4	77.3	96.3	77.7	89.1	89.6	75	72.9	70.6	94.8	76.4	72.2	77.9

## Sheet: Extended Fig. 3e
	# of cells (M)			FLT3 D835Y			1G4
			Day 3	3.17	2.6		2.04	2.705
			Day 5	4.9	4.47		4.5	4.8
			Day 7	6.63	6.06		7.39	7.9
	% of CD4/CD3			FLT3 D835Y			1G4
			Day 3	55.8	51.4		52.2	50.7
			Day 5	37.6	42.3		38.9	33.3
			Day 7	34.4	39.3		29.1	34
	% of CD8/CD3			FLT3 D835Y			1G4
			Day 3	43	45		46.3	47.1
			Day 5	54.9	53.8		58.6	66.7
			Day 7	65.4	60.4		70.8	65.8

## Sheet: Extended Fig. 3f
				log	1G4
			10-5	1e-05	81.0753	71.6129	89.6774
			10-6	1e-06	80.6452	80.6452	81.7204
			10-7	1e-07	84.7312	85.3763	84.086
			10-8	1e-08	70.1075	50.3226	61.7204
			10-9	1e-09	7.5914	7.56989	10.3441
			10-10	1e-10	2.04301	3.13978	2.53763
			10-11	1e-11	2.8172	2.32258	2.45161
			10-12	1e-12	2.12903	2.25807	2.45161
