# Supplementary material for: A T cell receptor targeting a recurrent driver mutation in FLT3 mediates elimination of primary human acute myeloid leukemia in vivo
Source: Nat Cancer. 2023 Oct 2;4(10):1474–90. doi: 10.1038/s43018-023-00642-8 (PMC10597840; doi:10.1038/s43018-023-00642-8)
Supplement: Supplementary file 10 — Statistical source data for Extended Data Fig. 4. [file 43018_2023_642_MOESM10_ESM.xlsx]

## Sheet: Extended Fig. 4a
			γ-IFN - pg/ml			Amino acid (highlighted in red) that is substituted with other amino acids
	YIMSDSNYV	A	16406.5	20528.3
		C	5000	5000
		D	28.623	0
		E	42.1822	0
		F	16868.2	34770.8
		G	7825.81	4968.65
		H	13662.4	9258.68
		I	19051.6	21931.2
		K	34.0257	0
		L	14486.9	23108
		M	18334.9	29790.7
		N	3906.68	3972.45
		P	3823.44	1616.05
		Q	8676.11	20889.4
		R	42.1822	0
		S	10054.5	13501.8
		T	10812.3	11157.8
		V	14045.4	19878.9
		W	9.93372	129.318
		Y	20754.8	25132.8
	YIMSDSNYV	A	4515.51	1350.74
		C	1056.06	0
		D	44.9149	0
		E	42.1822	0
		F	295.758	0
		G	28.623	0
		H	229.513	22.3356
		I	20754.8	25132.8
		K	73.4752	0
		L	6757.9	6602.57
		M	10639.2	11085.5
		N	380.59	34.6658
		P	44.9149	30.3211
		Q	55.9154	0
		R	1219.9	209.582
		S	2537.9	438.873
		T	5272.18	2492.32
		V	17861.7	14051.1
		W	47.6546	0
		Y	332.024	0
	YIMSDSNYV	A	10761.3	994.693
		C	5746.51	4123.08
		D	4932.87	1909.18
		E	4848.79	10073.4
		F	10608.8	5712.91
		G	8921.89	10535.9
		H	12266.7	9410.8
		I	9557.61	2971.8
		K	5616.26	8955.27
		L	8873.47	25132.8
		M	20754.8	25132.8
		N	11481.2	12690.1
		P	4227.86	2010.97
		Q	13990.5	10073.4
		R	5443.62	3673.81
		S	17750.3	16970.6
		T	12334.5	11396.6
		V	9067.56	7650.92
		W	10608.8	8955.27
		Y	10054.5	11366.5
	YIMSDSNYV	A	1413.57	101.222
		C	7268.7	5018.31
		D	81.0713	0
		E	7.2919	0
		F	20.5712	0
		G	222.627	22.3356
		H	23.2481	0
		I	47.6546	0
		K	31.3209	0
		L	34.0257	12.9025
		M	53.1549	4.16863
		N	10255.1	8502.02
		P	5180.92	1134.98
		Q	15.2384	0
		R	39.4564	0
		S	20754.8	25132.8
		T	12055.8	11157.8
		V	44.6089	0
		W	36.7376	0
		Y	23.2481
	YIMSDSNYV	A	242.616	17.2632
		C	39.4564	0
		D	20754.8	25132.8
		E	16.9979	0.2977
		F	30.3774	0
		G	7.2919	0
		H	25.6437	0
		I	23.2481	0
		K	51.5436	38.0864
		L	17.9013	0
		M	28.623	4.16863
		N	81.0713	0
		P	3025.69	1083.97
		Q	15.2384	0
		R	21.3216	8.66328
		S	115.478	0
		T	50.4013	0
		V	7.2919	0
		W	20.5712	4.16863
		Y	37.4993	0
	YIMSDSNYV	A	14605.1	13367
		C	13417.4	6673.28
		D	0	12.8529
		E	72.9307	6.80815
		F	81.6948	50.7642
		G	0	0
		H	4.01688	0
		I	26037.7	25011.2
		K	0	0
		L	25.6437	33.8694
		M	7043.88	4090.47
		N	51.5436	0
		P	94.597	0
		Q	25.6437	12.8529
		R	8.34556	0
		S	20754.8	25132.8
		T	14490.9	16766.7
		V	23991.2	23108.8
		W	37.4993	0
		Y	149.974	0
	YIMSDSNYV	A	11759.1	26669
		C	8200.28	838.577
		D	6526.73	7523.63
		E	0	0
		F	21897.1	27063.2
		G	8763.19	11630.7
		H	34500	34500
		I	8083.94	5555.12
		K	38.6005	21.2459
		L	3686.86	407.754
		M	17420.4	17710.5
		N	20754.8	25132.8
		P	85.9968	0
		Q	22629.6	20644.4
		R	197.791	0
		S	18702.2	18343.3
		T	12197.8	9838.07
		V	9822.05	10249.8
		W	19575.6	17710.5
		Y	21765.1	20322.7
	YIMSDSNYV	A	8.34556	0
		C	60.1651	0
		D	44.6089	0
		E	30.3774	0
		F	55.251	0
		G	0	0
		H	0	0
		I	0	0
		K	51.5436	50.7642
		L	0	0
		M	21.3216	21.2459
		N	25.6437	29.6571
		P	0	0
		Q	5908.16	3143.57
		R	0	0
		S	12.6725	0
		T	34.2831	0
		V	0	0
		W	19.6711	0
		Y	20754.8	25132.8
	YIMSDSNYV	A	13698	7068.88
		C	9289.63	5241.62
		D	0	0.2977
		E	0	0
		F	0	0
		G	565.83	0.2977
		H	4.01688	0
		I	15643.5	11019.6
		K	25.6437	0
		L	4163.28	1288.73
		M	98.8953	0
		N	85.9968	17.0471
		P	12.6725	0
		Q	69.4003	0
		R	34.2831	8.66328
		S	3566.58	192.851
		T	7927.38	4564.56
		V	20754.8	25132.8
		W	4.01688	0
		Y	38.6005	0.2977
