# Supplementary material for: A T cell receptor targeting a recurrent driver mutation in FLT3 mediates elimination of primary human acute myeloid leukemia in vivo
Source: Nat Cancer. 2023 Oct 2;4(10):1474–90. doi: 10.1038/s43018-023-00642-8 (PMC10597840; doi:10.1038/s43018-023-00642-8)
Supplement: Supplementary file 11 — Statistical source data for Extended Data Fig. 6. [file 43018_2023_642_MOESM11_ESM.xlsx]

## Sheet: Extended Fig. 6c
			1G4			FLT3
		BC1	100	108.223	98.4603	107.7	122.037	115.046
		BC2	100	121.973	96.8881	100.089	91.0858	117.14
		BC4	83.2758	100	102.706	106.016	93.8824	100.835
		Pt.1	98.4359	100	138.27	9.1785	11.6972	9.44645

## Sheet: Extended Fig. 6d
		Patient No	+Mock TCR			+ FLT3 TCR
		1	998.814	1211.52	366.596	6163.79	4046.96	5668.23
		2	975.749	991.478	773.018	9128.74	8977.64	9356.3
		3	50.8779	13.1446	63.5426	1883.17	3272.32	4037.98
		4	16.249	101.54	13.0175	843.253	1596.61	1523.36
		5	7.02656	6.87018	7.64884	14765.8	13722.9	13853.7
		6	164.527	115.306	127.197	12880.1	12609.8	12456.5
		8	6.77469	7.42823	6.78286	29.6015	289.688	7.3994
		9	36.8055	64.6356	88.5033	151.513	191.883	173.204
		10	62.0755	56.2303	79.7981	345.063	316.815	348.625
