# Supplementary material for: A T cell receptor targeting a recurrent driver mutation in FLT3 mediates elimination of primary human acute myeloid leukemia in vivo
Source: Nat Cancer. 2023 Oct 2;4(10):1474–90. doi: 10.1038/s43018-023-00642-8 (PMC10597840; doi:10.1038/s43018-023-00642-8)
Supplement: Supplementary file 12 — Statistical source data for Extended Data Fig. 7. [file 43018_2023_642_MOESM12_ESM.xlsx]

## Sheet: Extended Fig. 7b
			Mock			FLT3D/Y
		RS4;11	100.039	88.7182	99.2296	3.77844	19.1034	5.8808
		Nalm-6	99.1743	103.678	99.0465	1.98435	6.18131	4.23225
		ML-2	90.7189	97.8051		4.78788	4.89409
		BV173	101.391	97.1197	101.674	2.01083	3.87936	2.65368

## Sheet: Extended Fig. 7d
				FLT3D/Y				1G4				Untreated
			Day -1	3344000	4925000	7496000	4527000	4535000	1747000	4831000		5326000	4215000	4779000

## Sheet: Extended Fig. 7f
				FLT3D/Y				1G4				Untreated
			Day 21	2799000	16700000	31860000	19800000	2867000000	361400000	2094000000		3162000000	559560000	3044000000

## Sheet: Extended Fig. 7h
			% BV173	FLT3D/Y			1G4			Untreated
			Bone Marrow Terminal	0.013582	0.013639	0.017781	13.878	3.03567	11.0378	56.4225	13.3661	8.6692

## Sheet: Extended Fig. 7i
		% BV173	FLT3D/Y			1G4
		Bone Marrow Terminal	17.2	29.9	24.9	15.1	32	28.2
