# Supplementary material for: A T cell receptor targeting a recurrent driver mutation in FLT3 mediates elimination of primary human acute myeloid leukemia in vivo
Source: Nat Cancer. 2023 Oct 2;4(10):1474–90. doi: 10.1038/s43018-023-00642-8 (PMC10597840; doi:10.1038/s43018-023-00642-8)
Supplement: Supplementary file 13 — Statistical source data for Extended Data Fig. 8. [file 43018_2023_642_MOESM13_ESM.xlsx]

## Sheet: Extended Data Fig. 8B 
MNCs in BM and Spleen at teminal
Tissue	TCR 1G4							TCR FLT3D/Y
BM	52	56	60	52.5	60	58		48	43	47	44	44	40	52
Spleen	69	117	91.5	76.8	82.5	40.5		223.5	150	205.5	205.5	148.5	160.5	136.5

## Sheet: Extended Data Fig. 8C
Mouse MNCs in Spleen at terminal
Timepoint	TCR 1G4							TCR FLT3D/Y
Terminal Spleen	23.9611	32.8492	32.7077	22.3722	18.1737	20.2625		151.981	90.2297	129.781	131.916	84.8966	87.5194	99.6182

## Sheet: Extended Data Fig. 8D
Total T cells in BM and Spleen at terminal
Tissue	TCR 1G4							TCR FLT3D/Y
BM	10.5621	5.67264	4.19682	9.44327	3.22123	10.4231		6.25271	7.28939	8.43837	9.72469	14.8375	6.00599	16.515
Spleen	43.1136	79.6099	53.1076	52.4399	58.2691	18.5881		70.8481	59.1159	75.3429	72.7195	62.9499	72.3217	36.461

## Sheet: Extended Data Fig. 8E 
Transduced T cells out of the total T cell pool
Timepoint	TCR 1G4							TCR FLT3D/Y
Before injection	26.0732							28.6411
day 14 PB	5.27052	4.58538	4.16207	4.05031	3.24296	4.45383		25.2687	17.9201	16.1355	16.1736	15.7406	14.0152	23.4252

## Sheet: Extended Data Fig. 8F 
Transduced T cells out of the CD8+ T cell pool
Timepoint	TCR 1G4							TCR FLT3D/Y
Before injection	52.8197							63.8077
day 14 PB	15.2454	14.1545	13.4522	15.3883	11.6605	14.321		58.1763	51.842	52.2057	49.1332	53.235	57.6839	61.9816

## Sheet: Extended Data Fig. 8G 
Ratio of CD4 and CD8 T cells
Timepoint		TCR 1G4							TCR FLT3D/Y
Before injection	CD4	43.1337							46.9487
	CD8	49.3626							44.8866
PB	CD4	64.0511	66.279	67.6763	72.4906	71.449	67.8057		54.5579	64.409	67.8854	66.2412	69.2784	74.4447	60.1742
	CD8	34.5711	32.3953	30.9397	26.3208	27.8117	31.1		43.4346	34.5668	30.9075	32.9179	29.5681	24.2966	37.7939
BM	CD4	54.6896	66.3571	69.8286	73.29	66.1842	60.4453		65.0383	71.528	69.7478	66.636	67.6305	73.1437	72.2582
	CD8	43.4548	31.3957	27.9403	25.2519	31.5666	37.5325		32.3755	27.2017	28.5743	31.0829	30.5941	24.7905	25.1699
Spleen	CD4	44.3079	47.1861	45.8761	57.3243	44.8443	50.4371		47.3826	54.0145	53.7416	52.7556	53.3397	55.2311	53.9828
	CD8	52.8733	50.1824	51.4067	40.4391	52.8661	46.8452		48.5544	43.3721	43.7094	43.6631	43.7989	41.7014	42.6603
