# Supplementary material for: A T cell receptor targeting a recurrent driver mutation in FLT3 mediates elimination of primary human acute myeloid leukemia in vivo
Source: Nat Cancer. 2023 Oct 2;4(10):1474–90. doi: 10.1038/s43018-023-00642-8 (PMC10597840; doi:10.1038/s43018-023-00642-8)
Supplement: Supplementary file 14 — Statistical source data for Extended Data Fig. 9. [file 43018_2023_642_MOESM14_ESM.xlsx]

## Sheet: Extended Data Fig. 9A
Myeloid cells in BM and PB at terminal
Tissue	TCR 1G4					TCR FLT3D/Y
BM	27.5735	29.097	31.6488	6.5844		0.900606	2.12796	2.26359	1.36919
PB	4.48815	4.27986	14.8148	0.302421		1.0868	1.69985	3.88013	1.06082

## Sheet: Extended Data Fig. 9B 
MNCs in BM and Spleen at terminal
Tissue	TCR 1G4					TCR FLT3D/Y
BM	53	46	61	73		53	49	39	40
Spleen	25.9	31.5	37.1	44.1		46.9	30.8	32.2	37.8

## Sheet: Extended Data Fig. 9D 
Total T cells in BM and Spleen at terminal
Tissue	TCR 1G4					TCR FLT3D/Y
BM	0.212156	0.169319	0.227844	0.0955118		0.753758	0.678776	0.381988	1.00527
Spleen	0.0609555	0.0307373	0.040595	0.0207983		0.753411	0.31041	0.450701	0.601622

## Sheet: Extended Data Fig. 9E
Transduced T cells out of the total T cell pool
Timepoint	TCR 1G4					TCR FLT3D/Y
Before injection	80.7346					68.3677
day 34 PB	54.2553	43.0769	25.7426	70.9677		21.7949	31.6804	23.0159	19.8511

## Sheet: Extended Data Fig. 9F
Transduced T cells out of the CD8+ T cell pool
Timepoint	TCR 1G4					TCR FLT3D/Y
Before injection	88.8432					94.5438
day 34 PB	73.913	66.6667	56.5217	78.5714		54.4	87.1212	43.609	37.3832

## Sheet: Extended Data Fig. 9G
Ratio of CD4 and CD8 T cells
Timepoint		TCR 1G4					TCR FLT3D/Y
Before injection	CD4	2.23224					20.6658
	CD8	90.8731					72.3133
PB	CD4	20.2128	23.0769	43.5644	6.45161		57.3718	62.259	46.8254	37.9653
	CD8	73.4043	64.6154	45.5446	90.3226		40.0641	36.3636	52.7778	53.1017
BM	CD4	1.53374	3.07692	4.06977	4.46429		29.0825	25.8888	24.3723	27.8079
	CD8	94.7853	93.3333	89.5349	91.0714		68.3506	71.8487	72.3821	66.8732
Spleen	CD4	8	12.963	9.375	13.8889		50.8088	67.8971	49.0385	33.9623
	CD8	87	77.7778	84.375	80.5556		47.2883	31.4318	49.0385	58.4906
